# Supplementary material for: Cellular basis of ABA‐induced de novo meristem formation and sex‐type conversion in Ceratopteris gametophytes
Source: Plant J. 2025 Nov 4;124(3):e70543. doi: 10.1111/tpj.70543 (PMC12583953; doi:10.1111/tpj.70543)
Supplement: Supplementary file 2 — Table S1. Source Data for Figure 4g. Total cell counts of the MPC lineage (yellow) and the second‐largest non‐antheridium lineage (magenta) in Sample 3, at various time points in the presence of both antheridiogen and ABA. [file TPJ-124-0-s007.xlsx]

## Sheet: Sheet1
Table S1. Source Data for Figure 4g. Total cell counts of the MPC lineage (yellow) and the second-largest non-antheridium lineage (magenta) in Sample 3, at various time points in the presence of both antheridiogen and ABA.
Time point	Total cell number
	yellow	magenta
0h	1	1
12h	2	2
24h	2	2
36h	2	2
48h	2	2
60h	4	3
72h	4	3
84h	4	4
96h	6	5
108h	8	6
120h	8	9
132h	12	9
144h	13	10
156h	17	13
168h	22	16
180h	30	16
192h	33	17
204h	42	19
216h	50	19
228h	61	19
240h	70	19
246h	76	19
