# Supplementary material for: Cellular basis of ABA‐induced de novo meristem formation and sex‐type conversion in Ceratopteris gametophytes
Source: Plant J. 2025 Nov 4;124(3):e70543. doi: 10.1111/tpj.70543 (PMC12583953; doi:10.1111/tpj.70543)
Supplement: Supplementary file 3 — Table S2. Source Data for Figure 4h. Total cell counts of the MPC lineage (yellow) and the second‐largest non‐antheridium lineage (magenta) in Sample 5, at various time points in the presence of both antheridiogen and ABA. [file TPJ-124-0-s005.xlsx]

## Sheet: Sheet1
Table S2. Source Data for Figure 4h. Total cell counts of the MPC lineage (yellow) and the second-largest non-antheridium lineage (magenta) in Sample 5, at various time points in the presence of both antheridiogen and ABA.
Time point	Total cell number
	yellow	magenta
0h	1	1
12h	2	1
24h	2	1
36h	2	1
48h	2	1
60h	4	2
72h	4	2
84h	5	2
96h	6	2
108h	7	2
120h	8	2
132h	11	3
144h	14	3
156h	15	3
168h	25	5
180h	28	5
192h	33	5
204h	40	6
216h	48	7
228h	54	8
240h	60	8
246h	61	8
