# Supplementary material for: Cellular basis of ABA‐induced de novo meristem formation and sex‐type conversion in Ceratopteris gametophytes
Source: Plant J. 2025 Nov 4;124(3):e70543. doi: 10.1111/tpj.70543 (PMC12583953; doi:10.1111/tpj.70543)
Supplement: Supplementary file 4 — Table S3. Source Data for Figure 4i. Total cell counts of the MPC lineage (yellow) and the secondlargest non‐antheridium lineage (magenta) in Sample 17, at various time points in the presence of both antheridiogen and ABA. [file TPJ-124-0-s006.xlsx]

## Sheet: Sheet1
Table S3. Source Data for Figure 4i. Total cell counts of the MPC lineage (yellow) and the second-largest non-antheridium lineage (magenta) in Sample 17, at various time points in the presence of both antheridiogen and ABA
Time point	Total cell number
	yellow	magenta
0h	1	1
12h	1	1
24h	1	1
36h	1	1
48h	2	1
60h	2	2
72h	2	2
84h	4	2
96h	4	3
108h	4	4
120h	8	5
132h	9	5
144h	12	6
156h	17	7
168h	21	10
180h	25	10
192h	30	12
204h	36	12
216h	42	12
228h	48	12
240h	55	13
246h	57	13
