# Supplementary material for: Cellular basis of ABA‐induced de novo meristem formation and sex‐type conversion in Ceratopteris gametophytes
Source: Plant J. 2025 Nov 4;124(3):e70543. doi: 10.1111/tpj.70543 (PMC12583953; doi:10.1111/tpj.70543)
Supplement: Supplementary file 6 — Table S5. Total cell counts of the non‐antheridium lineages (yellow and magenta) in mock‐treated Sample 1, at various time points (0‐60 h) in the presence of antheridiogen alone. [file TPJ-124-0-s003.xlsx]

## Sheet: Mock sampleTable S5. Total cel1
Table S5. Total cell counts of the non-antheridium lineages (yellow and magenta) in mock-treated Sample 1, at various time points (0-60 h) in the presence of antheridiogen alone.
Time points	Total cell number
	yellow	magenta
0h	1	1
12h	1	1
24h	2	2
36h	3	3
48h	4	4
60h	5	4
