# Supplementary material for: Cellular basis of ABA‐induced de novo meristem formation and sex‐type conversion in Ceratopteris gametophytes
Source: Plant J. 2025 Nov 4;124(3):e70543. doi: 10.1111/tpj.70543 (PMC12583953; doi:10.1111/tpj.70543)
Supplement: Supplementary file 7 — Table S6. Total cell counts of the non‐antheridium lineage (yellow) in mock‐treated Sample 2, at various time points (0‐60 h) in the presence of antheridiogen alone. [file TPJ-124-0-s008.xlsx]

## Sheet: Mock sample2
Table S6. Total cell counts of the non-antheridium lineage (yellow) in mock-treated Sample 2, at various time points (0-60 h) in the presence of antheridiogen alone.
Time points	Total cell number
	yellow
0h	1
12h	2
24h	3
36h	4
48h	7
60h	7
