# Supplementary material for: Cellular basis of ABA‐induced de novo meristem formation and sex‐type conversion in Ceratopteris gametophytes
Source: Plant J. 2025 Nov 4;124(3):e70543. doi: 10.1111/tpj.70543 (PMC12583953; doi:10.1111/tpj.70543)
Supplement: Supplementary file 8 — Table S7. Quantitative comparison of cell division events in the MPC lineage (yellow) during male‐to‐hermaphrodite conversion, triggered either by antheridiogen removal or by ABA treatment. [file TPJ-124-0-s001.xlsx]

## Sheet: MPC lineages
Table S7 Quantitative comparison of cell division events in the MPC lineage (yellow) during male-to-hermaphrodite conversion, triggered either by antheridiogen removal or by ABA treatment.
time(h)	Male-to-hermaphrodite conversion in the absence of antheridiogen. (Data from Yang et al., 2025 Development)			Male-to-hermaphrodite conversion in the presence of both anthridiogen and ABA (Data from this study)
	Sample 1	Sample 2	Sample 3	Sample 3	Sample 5	Sample 17
0	1	1	1	1	1	1
12	2	2	2	2	2	1
24	2	4	2	2	2	1
36	4	6	4	2	2	1
48	7	13	5	2	2	2
60	14	20	8	4	4	2
72	21	31	14	4	4	2
84	32	47	21	4	5	4
96	49	72	33	6	6	4
108	69	105	46	8	7	4
120	94	146	57	8	8	8
132			78	12	11	9
144				13	14	12
156				17	15	17
168				22	25	21
180				30	28	25
192				33	33	30
204				42	40	36
216				50	48	42
228				61	54	48
240				70	60	55
246				76	61	57
Average Cell Division events every six hours	4.7	7.3	3.54545	1.85366	1.4878	1.39024
Average	5.18182			1.57724
P, Student's t-test	0.0322614
